# Supplementary material for: A Design of Experiment (DoE) Approach to Evaluate the Recyclability of a Polypropylene Copolymer in Medical Technology Under the Aspect of Additive Composition
Source: Polymers (Basel). 2025 Dec 27;18(1):83. doi: 10.3390/polym18010083 (PMC12787600; doi:10.3390/polym18010083)
Supplement: Supplementary file 1 [file polymers-18-00083-s001.zip]

Archive with 1 entries (1 files):
- polymers-4038588-supplementary.pdf
